# Supplementary material for: Review of the planthopper genus Neohemisphaerius (Hemiptera, Fulgoroidea, Issidae) with description of one new species from China
Source: Zookeys. 2016 Feb 23;(568):13–21. doi: 10.3897/zookeys.568.6700 (PMC4829667; doi:10.3897/zookeys.568.6700)
Supplement: XML Treatment for Neohemisphaerius [file zookeys.568.6700-treatment1.xml]

<!DOCTYPE tp:taxon-treatment
  PUBLIC "-//TaxonX//DTD Taxonomic Treatment Publishing DTD v0 20100105//EN" "tax-treatment-NSO.dtd">
<tp:taxon-treatment xmlns:tp="http://www.plazi.org/taxpub"><tp:treatment-meta><kwd-group><label>Taxon classification</label><kwd><named-content content-type="kingdom">Animalia</named-content></kwd><kwd><named-content content-type="order">Hemiptera</named-content></kwd><kwd><named-content content-type="family">Issidae</named-content></kwd></kwd-group><mixed-citation publication-type="journal"><person-group><name><surname>Zhang</surname><given-names>Zheng-Guang</given-names></name><name><surname>Chang</surname><given-names>Zhi-Min</given-names></name><name><surname>Chen</surname><given-names>Xiang-Sheng</given-names></name></person-group><article-title>Review of the planthopper genus <italic><tp:taxon-name><tp:taxon-name-part taxon-name-part-type="genus">Neohemisphaerius</tp:taxon-name-part></tp:taxon-name></italic> (<tp:taxon-name><tp:taxon-name-part taxon-name-part-type="order">Hemiptera</tp:taxon-name-part></tp:taxon-name>, <tp:taxon-name><tp:taxon-name-part taxon-name-part-type="superfamily">Fulgoroidea</tp:taxon-name-part></tp:taxon-name>, <tp:taxon-name><tp:taxon-name-part taxon-name-part-type="family">Issidae</tp:taxon-name-part></tp:taxon-name>) with description of one new species from China</article-title><source>Zookeys</source><day>23</day><month>2</month><year>2016</year><volume>2016</volume><issue>568</issue><fpage>13</fpage><lpage>21</lpage><pub-id pub-id-type="doi">10.3897/zookeys.568.6700</pub-id></mixed-citation></tp:treatment-meta><tp:nomenclature><label>Genus</label><tp:taxon-name>
            <tp:taxon-name-part taxon-name-part-type="genus">Neohemisphaerius</tp:taxon-name-part>
          </tp:taxon-name><tp:taxon-authority>Chen, Zhang &amp; Chang, 2014</tp:taxon-authority><tp:nomenclature-citation-list><tp:nomenclature-citation><tp:taxon-name><tp:taxon-name-part taxon-name-part-type="genus">Neohemisphaerius</tp:taxon-name-part></tp:taxon-name><comment> Chen, Zhang &amp; Chang, 2014: 80</comment></tp:nomenclature-citation></tp:nomenclature-citation-list></tp:nomenclature><tp:treatment-sec sec-type="Type species"><title>Type species.</title><p>
            <italic><tp:taxon-name><tp:taxon-name-part taxon-name-part-type="genus">Neohemisphaerius</tp:taxon-name-part> <tp:taxon-name-part taxon-name-part-type="species">wugangensis</tp:taxon-name-part></tp:taxon-name></italic> Chen, Zhang &amp; Chang, 2014.</p></tp:treatment-sec><tp:treatment-sec sec-type="Diagnosis"><title>Diagnosis.</title><p>Body hemispherical, head including eyes wider than pronotum. Vertex about 2.5–3.1 times wider than long, anterior margin more or less straight, posterior margin angulately concave, disc depressed, edges carinated. Frons longer than broad, with median carina, lateral margins slightly elevated. Clypeus convex on disc, distinctly tapering to apex. Pronotum depressed on disc, with two central pits, edges carinated. Mesonotum subtriangular, without median and lateral carinae. Forewings hemispherical, claval suture present. Hind wings rudimentary, veins indistinct. Hind tibiae with 2 lateral teeth. Spinal formula of the hind leg (9,10)-(4,5)-2.</p></tp:treatment-sec><tp:treatment-sec sec-type="Distribution"><title>Distribution.</title><p>China (Guangdong, Guangxi, Hunan)</p></tp:treatment-sec><tp:treatment-sec sec-type="Discussion"><title>Discussion.</title><p>The genus <italic><tp:taxon-name><tp:taxon-name-part taxon-name-part-type="genus">Neohemisphaerius</tp:taxon-name-part></tp:taxon-name></italic> is similar to <italic><tp:taxon-name><tp:taxon-name-part taxon-name-part-type="genus">Hemisphaerius</tp:taxon-name-part></tp:taxon-name></italic> Schaum, 1850 and <italic><tp:taxon-name><tp:taxon-name-part taxon-name-part-type="genus">Gergithus</tp:taxon-name-part></tp:taxon-name></italic> Stål, 1870, but it differs from <italic><tp:taxon-name><tp:taxon-name-part taxon-name-part-type="genus">Hemisphaerius</tp:taxon-name-part></tp:taxon-name></italic> in: frons with median carina; clypeus with a hump-shaped process in middle and forewings with claval suture present. It differs from <italic><tp:taxon-name><tp:taxon-name-part taxon-name-part-type="genus">Gergithus</tp:taxon-name-part></tp:taxon-name></italic> in: frons with median carina; forewings with claval suture present; hind wings rudimentary, shorter than half length of forewings.</p><!--PageBreak--></tp:treatment-sec><tp:treatment-sec sec-type="Key to species of genus Neohemisphaerius"><title>Key to species of genus <italic><tp:taxon-name><tp:taxon-name-part taxon-name-part-type="genus">Neohemisphaerius</tp:taxon-name-part></tp:taxon-name></italic></title><table-wrap content-type="key" position="anchor" orientation="portrait"><table id="TID0EQEAC" rules="all"><tbody><tr><td rowspan="1" colspan="1">1</td><td rowspan="1" colspan="1">Forewings (Figs <xref ref-type="fig" rid="F1">1–2</xref>, <xref ref-type="fig" rid="F1">4–5</xref>) pale brown, with two black patches at costal margin; aedeagus (Figs <xref ref-type="fig" rid="F2">9–10</xref>) dorsally with a hump-shaped process, each side with birdhead-shaped processes</td><td rowspan="1" colspan="1">
                    <bold><italic><tp:taxon-name><tp:taxon-name-part taxon-name-part-type="genus">Neohemisphaerius</tp:taxon-name-part> <tp:taxon-name-part taxon-name-part-type="species">guangxiensis</tp:taxon-name-part></tp:taxon-name></italic> sp. n.</bold>
                  </td></tr><tr><td rowspan="1" colspan="1">–</td><td rowspan="1" colspan="1">Forewings (Figs <xref ref-type="fig" rid="F3">13–14</xref>) yellowish, with extensive black markings; aedeagus not as above</td><td rowspan="1" colspan="1">
                    <bold>2</bold>
                  </td></tr><tr><td rowspan="1" colspan="1">2</td><td rowspan="1" colspan="1">Frons (Fig. <xref ref-type="fig" rid="F3">16</xref>) with distinct median carina; anal tube (<xref ref-type="bibr" rid="B5">Chen et al. 2014</xref>: fig. 2–35: H) in dorsal view with apical margin sinuate; aedeagus (<xref ref-type="bibr" rid="B5">Chen et al. 2014</xref>: figs 2–35: M, K) ventrally with short hooks, shorter than 1/5 length of aedeagus; spinal formula of hind leg10-4-2</td><td rowspan="1" colspan="1">
                    <bold><italic><tp:taxon-name><tp:taxon-name-part taxon-name-part-type="genus">Neohemisphaerius</tp:taxon-name-part> <tp:taxon-name-part taxon-name-part-type="species">wugangensis</tp:taxon-name-part></tp:taxon-name></italic></bold>
                  </td></tr><tr><td rowspan="1" colspan="1">–</td><td rowspan="1" colspan="1">Frons (Fig. <xref ref-type="fig" rid="F4">20</xref>) with obscure median carina; anal tube (<xref ref-type="bibr" rid="B5">Chen et al. 2014</xref>: fig. 2-36: H) in dorsal view apical margin round; aedeagus (<xref ref-type="bibr" rid="B5">Chen et al. 2014</xref>: figs 2–36: L, K) ventrally with long hooks, longer than half length of aedeagus; spinal formula of hind leg 9-5-2</td><td rowspan="1" colspan="1">
                    <bold><italic><tp:taxon-name><tp:taxon-name-part taxon-name-part-type="genus">Neohemisphaerius</tp:taxon-name-part> <tp:taxon-name-part taxon-name-part-type="species">yangi</tp:taxon-name-part></tp:taxon-name></italic></bold>
                  </td></tr></tbody></table></table-wrap><fig id="F1" position="float" orientation="portrait"><label>Figures 1–6.</label><caption><p>
          <italic><tp:taxon-name><tp:taxon-name-part taxon-name-part-type="genus">Neohemisphaerius</tp:taxon-name-part> <tp:taxon-name-part taxon-name-part-type="species">guangxiensis</tp:taxon-name-part></tp:taxon-name></italic> sp. n. <bold>1</bold> Adult (male), dorsal view <bold>2</bold> Adult (male), in lateral view <bold>3</bold> Frons and clypeus (male), in front view <bold>4</bold> Adult (female), in dorsal view <bold>5</bold> Adult (female), in lateral view <bold>6</bold> Frons and clypeus (female), in front view.</p></caption><graphic xmlns:xlink="http://www.w3.org/1999/xlink" xlink:href="zookeys-568-013-g001.jpg" position="float" orientation="portrait" xlink:type="simple" id="oo_79471.jpg"/></fig><fig id="F2" position="float" orientation="portrait"><label>Figures 7–12.</label><caption><p>
          <italic><tp:taxon-name><tp:taxon-name-part taxon-name-part-type="genus">Neohemisphaerius</tp:taxon-name-part> <tp:taxon-name-part taxon-name-part-type="species">guangxiensis</tp:taxon-name-part></tp:taxon-name></italic> sp. n. <bold>7</bold> Hind wing <bold>8</bold> Male genitalia, in lateral view <bold>9</bold> Aedeagus, in left view <bold>10</bold> Aedeagus, ventral view <bold>11</bold> Genital style, in profile view <bold>12</bold> Anal tube, in dorsal view.</p></caption><graphic xmlns:xlink="http://www.w3.org/1999/xlink" xlink:href="zookeys-568-013-g002.jpg" position="float" orientation="portrait" xlink:type="simple" id="oo_79472.jpg"/></fig><fig id="F3" position="float" orientation="portrait"><label>Figures 13–16.</label><caption><p>
          <italic><tp:taxon-name><tp:taxon-name-part taxon-name-part-type="genus">Neohemisphaerius</tp:taxon-name-part> <tp:taxon-name-part taxon-name-part-type="species">wugangensis</tp:taxon-name-part></tp:taxon-name></italic> Chen, Zhang &amp; Chang, 2014. <bold>13</bold> Adult (male), in dorsal view <bold>14</bold> Adult (male), in lateral view <bold>15</bold> Head (male), in lateral view <bold>16</bold> Frons and clypeus (male), in front view.</p></caption><graphic xmlns:xlink="http://www.w3.org/1999/xlink" xlink:href="zookeys-568-013-g003.jpg" position="float" orientation="portrait" xlink:type="simple" id="oo_79474.jpg"/></fig><fig id="F4" position="float" orientation="portrait"><label>Figures 17–20.</label><caption><p>
          <italic><tp:taxon-name><tp:taxon-name-part taxon-name-part-type="genus">Neohemisphaerius</tp:taxon-name-part> <tp:taxon-name-part taxon-name-part-type="species">yangi</tp:taxon-name-part></tp:taxon-name></italic> Chen, Zhang &amp; Chang, 2014. <bold>17</bold> Adult (male), in dorsal view <bold>18</bold> Adult (male), in lateral view <bold>19</bold> Head (male), in lateral view <bold>20</bold> Frons and clypeus (male), in front view.</p></caption><graphic xmlns:xlink="http://www.w3.org/1999/xlink" xlink:href="zookeys-568-013-g004.jpg" position="float" orientation="portrait" xlink:type="simple" id="oo_79475.jpg"/></fig></tp:treatment-sec><ref-list><ref id="B5"><mixed-citation xmlns:xlink="http://www.w3.org/1999/xlink" xlink:type="simple">
          <person-group><name name-style="western"><surname>Chen</surname><given-names>XS</given-names></name><name name-style="western"><surname>Zhang</surname><given-names>ZG</given-names></name><name name-style="western"><surname>Chang</surname><given-names>ZM</given-names></name></person-group> (<year>2014</year>) <source><tp:taxon-name><tp:taxon-name-part taxon-name-part-type="family">Issidae</tp:taxon-name-part></tp:taxon-name> and <tp:taxon-name><tp:taxon-name-part taxon-name-part-type="family">Caliscelidae</tp:taxon-name-part></tp:taxon-name> (<tp:taxon-name><tp:taxon-name-part taxon-name-part-type="order">Hemiptera</tp:taxon-name-part></tp:taxon-name>: <tp:taxon-name><tp:taxon-name-part taxon-name-part-type="superfamily">Fulgoroidea</tp:taxon-name-part></tp:taxon-name>) from China.</source> <publisher-name>Guizhou Science and Technology Publishing House</publisher-name>, <publisher-loc>Guiyang</publisher-loc>, <size units="page">242 pp</size>.</mixed-citation></ref></ref-list></tp:taxon-treatment>
