# Supplementary material for: Review of the planthopper genus Neohemisphaerius (Hemiptera, Fulgoroidea, Issidae) with description of one new species from China
Source: Zookeys. 2016 Feb 23;(568):13–21. doi: 10.3897/zookeys.568.6700 (PMC4829667; doi:10.3897/zookeys.568.6700)
Supplement: XML Treatment for Neohemisphaerius guangxiensis [file zookeys.568.6700-treatment2.xml]

<!DOCTYPE tp:taxon-treatment
  PUBLIC "-//TaxonX//DTD Taxonomic Treatment Publishing DTD v0 20100105//EN" "tax-treatment-NSO.dtd">
<tp:taxon-treatment xmlns:tp="http://www.plazi.org/taxpub"><tp:treatment-meta><kwd-group><label>Taxon classification</label><kwd><named-content content-type="kingdom">Animalia</named-content></kwd><kwd><named-content content-type="order">Hemiptera</named-content></kwd><kwd><named-content content-type="family">Issidae</named-content></kwd></kwd-group><mixed-citation publication-type="journal"><person-group><name><surname>Zhang</surname><given-names>Zheng-Guang</given-names></name><name><surname>Chang</surname><given-names>Zhi-Min</given-names></name><name><surname>Chen</surname><given-names>Xiang-Sheng</given-names></name></person-group><article-title>Review of the planthopper genus <italic><tp:taxon-name><tp:taxon-name-part taxon-name-part-type="genus">Neohemisphaerius</tp:taxon-name-part></tp:taxon-name></italic> (<tp:taxon-name><tp:taxon-name-part taxon-name-part-type="order">Hemiptera</tp:taxon-name-part></tp:taxon-name>, <tp:taxon-name><tp:taxon-name-part taxon-name-part-type="superfamily">Fulgoroidea</tp:taxon-name-part></tp:taxon-name>, <tp:taxon-name><tp:taxon-name-part taxon-name-part-type="family">Issidae</tp:taxon-name-part></tp:taxon-name>) with description of one new species from China</article-title><source>Zookeys</source><day>23</day><month>2</month><year>2016</year><volume>2016</volume><issue>568</issue><fpage>13</fpage><lpage>21</lpage><pub-id pub-id-type="doi">10.3897/zookeys.568.6700</pub-id></mixed-citation></tp:treatment-meta><tp:nomenclature><tp:taxon-name>
            <tp:taxon-name-part taxon-name-part-type="genus">Neohemisphaerius</tp:taxon-name-part>
            <tp:taxon-name-part taxon-name-part-type="species">guangxiensis</tp:taxon-name-part>
            <object-id xmlns:xlink="http://www.w3.org/1999/xlink" content-type="zoobank" xlink:type="simple">http://zoobank.org/9362854B-F612-4BDB-8A71-4859C8E76C4F</object-id>
          </tp:taxon-name><tp:taxon-status xmlns:xlink="http://www.w3.org/1999/xlink" xlink:type="simple">sp. n.</tp:taxon-status><xref ref-type="fig" rid="F1">Figs 1–6</xref><xref ref-type="fig" rid="F2">, 7–12</xref></tp:nomenclature><tp:treatment-sec sec-type="type material"><title>Type material.</title><p>Holotype: ♂, China: Guangxi, Maoershan National Nature Reserve (<named-content xmlns:xlink="http://www.w3.org/1999/xlink" content-type="dwc:verbatimCoordinates" xlink:type="simple">E110°27'56.9", N25°54'43.5"</named-content>), 1470 m, 18 July 2015, Z.G. Zhang; paratypes: 2 ♂♂, 5 ♀♀, same data as holotype.</p></tp:treatment-sec><tp:treatment-sec sec-type="Description"><title>Description.</title><p>Body length (from apex of vertex to tip of forewing): male 4.63 mm, female 5.21 mm; Forewing: male 4.12 mm, female 4.60 mm.</p></tp:treatment-sec><tp:treatment-sec sec-type="Coloration"><title>Coloration.</title><p>Male: Vertex (Fig. <xref ref-type="fig" rid="F1">1</xref>) and frons (Fig. <xref ref-type="fig" rid="F1">3</xref>) brown, edges dark brown. Clypeus (Fig. <xref ref-type="fig" rid="F1">3</xref>) pale yellowish, rostrum (Fig. <xref ref-type="fig" rid="F1">3</xref>) dark brown, antenna brown (Figs <xref ref-type="fig" rid="F1">2–3</xref>). Pronotum (Fig. <xref ref-type="fig" rid="F1">1</xref>) brown with pale brown on disc, mesonotum (Fig. <xref ref-type="fig" rid="F1">1</xref>) brown with lateral angles dark brown. Forewings (Figs <xref ref-type="fig" rid="F1">1–2</xref>) brown with black markings near costal margin, hind wing pale brown. Legs pale brown. Female: Clypeus (Fig. <xref ref-type="fig" rid="F1">6</xref>) pale green near base, rostrum (Fig. <xref ref-type="fig" rid="F1">6</xref>) dark brown. Pronotum (Fig. <xref ref-type="fig" rid="F1">4</xref>) dark brown, mesonotum black brown. Forewings (Figs <xref ref-type="fig" rid="F1">4–5</xref>) with extensive irregular black markings, costal margin with pale brown spots at base and apex, pale stripe arising from middle of costal margin oblique to suture.</p></tp:treatment-sec><tp:treatment-sec sec-type="Head and thorax"><title>Head and thorax.</title><p>Vertex (Fig. <xref ref-type="fig" rid="F1">1</xref>) quadrangular, about 3.14 times wider than long, anterior margin straight, posterior margin angulately concave. Frons (Fig. <xref ref-type="fig" rid="F1">3</xref>) narrow at base, widest between eyes, about 1.36 times longer than broad, median carina present, distinctly convex above frontoclypeal suture. Clypeus (Fig. <xref ref-type="fig" rid="F1">3</xref>) with a hump-like process. Pronotum (Fig. <xref ref-type="fig" rid="F1">1</xref>) with posterior margin straight, depressed on disc, with two central pits. Mesonotum (Fig. <xref ref-type="fig" rid="F1">1</xref>) subtriangular, about 1.94 times longer in midline than the length of pronotum. Forewings (Figs <xref ref-type="fig" rid="F1">1–2</xref>) hemispherical, claval suture present, with longitudinal veins. Hind wings rudimentary, veins obscure. Hind tibiae with 2 lateral teeth. Spinal formula of the hind leg (9,10)-(4,5)-2.</p></tp:treatment-sec><tp:treatment-sec sec-type="Male genitalia"><title>Male genitalia.</title><p>Anal tube (Fig. <xref ref-type="fig" rid="F2">12</xref>) relatively short, oval in dorsal view. Anal column relatively long, located at 1/3 basad of anal tube. Pygofer (Fig. <xref ref-type="fig" rid="F2">8</xref>) in lateral view, with anterior margin moderately concave, posterior margin raised near base. Aedeagus dorsally (Fig. <xref ref-type="fig" rid="F2">9</xref>) with a hump-shaped process near mid-length, each side with a bird-head-shaped process at 1/3 distance from apex, process acute apically, directed cephalad; dorso-lateral lobes obtuse apically, aedeagus ventrally with a pair of convergent <!--PageBreak--><!--PageBreak-->hook-like processes, apical margin of ventral lobe (Fig. <xref ref-type="fig" rid="F2">10</xref>) with a notch in middle. Style (Fig. <xref ref-type="fig" rid="F2">11</xref>) with a strongly convex hind margin and capitulum narrowing apically.</p></tp:treatment-sec><tp:treatment-sec sec-type="Etymology"><title>Etymology.</title><p>The specific name refers to the locality, Guangxi province, China.</p></tp:treatment-sec><tp:treatment-sec sec-type="Host plant"><title>Host plant.</title><p>Unknown.</p><!--PageBreak--></tp:treatment-sec><tp:treatment-sec sec-type="Distribution"><title>Distribution.</title><p>China (Guangxi).</p><fig id="F5" position="float" orientation="portrait"><label>Figure 21.</label><caption><p>Geographic distribution of <italic><tp:taxon-name><tp:taxon-name-part taxon-name-part-type="genus">Neohemisphaerius</tp:taxon-name-part></tp:taxon-name></italic> species in China.</p></caption><graphic xmlns:xlink="http://www.w3.org/1999/xlink" xlink:href="zookeys-568-013-g005.jpg" position="float" orientation="portrait" xlink:type="simple" id="oo_79476.jpg"/></fig></tp:treatment-sec><tp:treatment-sec sec-type="Remarks"><title>Remarks.</title><p>This species is similar to <italic><tp:taxon-name><tp:taxon-name-part taxon-name-part-type="genus">Neohemisphaerius</tp:taxon-name-part> <tp:taxon-name-part taxon-name-part-type="species">wugangensis</tp:taxon-name-part></tp:taxon-name></italic>, but differs in: (i) Anal tube (Fig. <xref ref-type="fig" rid="F2">12</xref>) longer than broad, with apical margin not expanded (in <italic><tp:taxon-name><tp:taxon-name-part taxon-name-part-type="species">wugangensis</tp:taxon-name-part></tp:taxon-name></italic> anal tube about as long as broad, apical margin expanded (see <xref ref-type="bibr" rid="B5">Chen et al. 2014</xref>: figs 2–35: H); (ii) Aedeagus (Fig. <xref ref-type="fig" rid="F2">9</xref>) with a bird-head-shaped subapical process in each side, ven<!--PageBreak-->trally with pairs of long hooks near mid-length (in <italic><tp:taxon-name><tp:taxon-name-part taxon-name-part-type="species">wugangensis</tp:taxon-name-part></tp:taxon-name></italic> processes of aedeagus different and ventrally with pairs of short hooks 1/3 from base); (iii) Apical margin of ventral lobe (Fig. <xref ref-type="fig" rid="F2">10</xref>) with a notch in middle (in <italic><tp:taxon-name><tp:taxon-name-part taxon-name-part-type="species">wugangensis</tp:taxon-name-part></tp:taxon-name></italic> ventral lobe with apical margin convex in middle (see <xref ref-type="bibr" rid="B5">Chen et al. 2014</xref>: fig. 2–35: K).</p></tp:treatment-sec><tp:treatment-sec><!--Section generated to contain objects referenced in tp:taxon-treatment.--><fig id="F1" position="float" orientation="portrait"><label>Figures 1–6.</label><caption><p>
          <italic><tp:taxon-name><tp:taxon-name-part taxon-name-part-type="genus">Neohemisphaerius</tp:taxon-name-part> <tp:taxon-name-part taxon-name-part-type="species">guangxiensis</tp:taxon-name-part></tp:taxon-name></italic> sp. n. <bold>1</bold> Adult (male), dorsal view <bold>2</bold> Adult (male), in lateral view <bold>3</bold> Frons and clypeus (male), in front view <bold>4</bold> Adult (female), in dorsal view <bold>5</bold> Adult (female), in lateral view <bold>6</bold> Frons and clypeus (female), in front view.</p></caption><graphic xmlns:xlink="http://www.w3.org/1999/xlink" xlink:href="zookeys-568-013-g001.jpg" position="float" orientation="portrait" xlink:type="simple" id="oo_79471.jpg"/></fig><fig id="F2" position="float" orientation="portrait"><label>Figures 7–12.</label><caption><p>
          <italic><tp:taxon-name><tp:taxon-name-part taxon-name-part-type="genus">Neohemisphaerius</tp:taxon-name-part> <tp:taxon-name-part taxon-name-part-type="species">guangxiensis</tp:taxon-name-part></tp:taxon-name></italic> sp. n. <bold>7</bold> Hind wing <bold>8</bold> Male genitalia, in lateral view <bold>9</bold> Aedeagus, in left view <bold>10</bold> Aedeagus, ventral view <bold>11</bold> Genital style, in profile view <bold>12</bold> Anal tube, in dorsal view.</p></caption><graphic xmlns:xlink="http://www.w3.org/1999/xlink" xlink:href="zookeys-568-013-g002.jpg" position="float" orientation="portrait" xlink:type="simple" id="oo_79472.jpg"/></fig></tp:treatment-sec><ref-list><ref id="B5"><mixed-citation xmlns:xlink="http://www.w3.org/1999/xlink" xlink:type="simple">
          <person-group><name name-style="western"><surname>Chen</surname><given-names>XS</given-names></name><name name-style="western"><surname>Zhang</surname><given-names>ZG</given-names></name><name name-style="western"><surname>Chang</surname><given-names>ZM</given-names></name></person-group> (<year>2014</year>) <source><tp:taxon-name><tp:taxon-name-part taxon-name-part-type="family">Issidae</tp:taxon-name-part></tp:taxon-name> and <tp:taxon-name><tp:taxon-name-part taxon-name-part-type="family">Caliscelidae</tp:taxon-name-part></tp:taxon-name> (<tp:taxon-name><tp:taxon-name-part taxon-name-part-type="order">Hemiptera</tp:taxon-name-part></tp:taxon-name>: <tp:taxon-name><tp:taxon-name-part taxon-name-part-type="superfamily">Fulgoroidea</tp:taxon-name-part></tp:taxon-name>) from China.</source> <publisher-name>Guizhou Science and Technology Publishing House</publisher-name>, <publisher-loc>Guiyang</publisher-loc>, <size units="page">242 pp</size>.</mixed-citation></ref></ref-list></tp:taxon-treatment>
