# Supplementary material for: Review of the planthopper genus Neohemisphaerius (Hemiptera, Fulgoroidea, Issidae) with description of one new species from China
Source: Zookeys. 2016 Feb 23;(568):13–21. doi: 10.3897/zookeys.568.6700 (PMC4829667; doi:10.3897/zookeys.568.6700)
Supplement: XML Treatment for Neohemisphaerius wugangensis [file zookeys.568.6700-treatment3.xml]

<!DOCTYPE tp:taxon-treatment
  PUBLIC "-//TaxonX//DTD Taxonomic Treatment Publishing DTD v0 20100105//EN" "tax-treatment-NSO.dtd">
<tp:taxon-treatment xmlns:tp="http://www.plazi.org/taxpub"><tp:treatment-meta><kwd-group><label>Taxon classification</label><kwd><named-content content-type="kingdom">Animalia</named-content></kwd><kwd><named-content content-type="order">Hemiptera</named-content></kwd><kwd><named-content content-type="family">Issidae</named-content></kwd></kwd-group><mixed-citation publication-type="journal"><person-group><name><surname>Zhang</surname><given-names>Zheng-Guang</given-names></name><name><surname>Chang</surname><given-names>Zhi-Min</given-names></name><name><surname>Chen</surname><given-names>Xiang-Sheng</given-names></name></person-group><article-title>Review of the planthopper genus <italic><tp:taxon-name><tp:taxon-name-part taxon-name-part-type="genus">Neohemisphaerius</tp:taxon-name-part></tp:taxon-name></italic> (<tp:taxon-name><tp:taxon-name-part taxon-name-part-type="order">Hemiptera</tp:taxon-name-part></tp:taxon-name>, <tp:taxon-name><tp:taxon-name-part taxon-name-part-type="superfamily">Fulgoroidea</tp:taxon-name-part></tp:taxon-name>, <tp:taxon-name><tp:taxon-name-part taxon-name-part-type="family">Issidae</tp:taxon-name-part></tp:taxon-name>) with description of one new species from China</article-title><source>Zookeys</source><day>23</day><month>2</month><year>2016</year><volume>2016</volume><issue>568</issue><fpage>13</fpage><lpage>21</lpage><pub-id pub-id-type="doi">10.3897/zookeys.568.6700</pub-id></mixed-citation></tp:treatment-meta><tp:nomenclature><tp:taxon-name>
            <tp:taxon-name-part taxon-name-part-type="genus">Neohemisphaerius</tp:taxon-name-part>
            <tp:taxon-name-part taxon-name-part-type="species">wugangensis</tp:taxon-name-part>
          </tp:taxon-name><tp:taxon-authority>Chen, Zhang &amp; Chang, 2014</tp:taxon-authority><xref ref-type="fig" rid="F3">Figs 13–16</xref><!--PageBreak--><tp:nomenclature-citation-list><tp:nomenclature-citation><tp:taxon-name><tp:taxon-name-part taxon-name-part-type="genus">Neohemisphaerius</tp:taxon-name-part> <tp:taxon-name-part taxon-name-part-type="species">wugangensis</tp:taxon-name-part></tp:taxon-name><comment> Chen, Zhang &amp; Chang, 2014: 80: figs 2–35.</comment></tp:nomenclature-citation></tp:nomenclature-citation-list></tp:nomenclature><tp:treatment-sec sec-type="material"><title>Material examined.</title><p>1♂4♀♀, Yunshan National Forest Park, Wugang city, Hunan Province, China</p></tp:treatment-sec><tp:treatment-sec><!--Section generated to contain objects referenced in tp:taxon-treatment.--><fig id="F3" position="float" orientation="portrait"><label>Figures 13–16.</label><caption><p>
          <italic><tp:taxon-name><tp:taxon-name-part taxon-name-part-type="genus">Neohemisphaerius</tp:taxon-name-part> <tp:taxon-name-part taxon-name-part-type="species">wugangensis</tp:taxon-name-part></tp:taxon-name></italic> Chen, Zhang &amp; Chang, 2014. <bold>13</bold> Adult (male), in dorsal view <bold>14</bold> Adult (male), in lateral view <bold>15</bold> Head (male), in lateral view <bold>16</bold> Frons and clypeus (male), in front view.</p></caption><graphic xmlns:xlink="http://www.w3.org/1999/xlink" xlink:href="zookeys-568-013-g003.jpg" position="float" orientation="portrait" xlink:type="simple" id="oo_79474.jpg"/></fig></tp:treatment-sec></tp:taxon-treatment>
